# Supplementary material for: Dorsal clock networks drive temperature preference rhythms in Drosophila
Source: Cell Rep. Author manuscript; Available in PMC 2022 May 16. (PMC9109596; doi:10.1016/j.celrep.2022.110668)
Supplement: 2 [file NIHMS1798656-supplement-2.xlsx]

## Sheet: Sheet1
Table S1
	tim-Gal4>timCRISPR				Clk9M-G4;PDF-G80>UAS-tim RNAi				Clk4.1M-Gal4>timCRISPR				R18H11-Gal4>UAS-Kir				spl-gDN1-Gal4>UAS-Kir				Clk9M-G4;PDF-G80>timCRISPR				Clk9M-G4;PDF-G80>UAS-Kir				Clk9M-G4;PDF-G80>dnATPase				Clk9M-G4;PDF-G80>UAS-Shaw RNAi				spl-DN1a-G4(1)(VT04317-p65.AD;R93B11-G4.DBD)>timCRISPR				spl-DN1a-G4(2)(R23E05-p65.AD;R92H07-G4.DBD)>timCRISPR				spl-DN1a-G4(1)(VT04317-p65.AD;R93B11-G4.DBD)>UAS-Kir				spl-DN1a-G4(2)(R23E05-p65.AD;R92H07-G4.DBD)>UAS-Kir
	Comparison (ZT)		p value		Comparison (ZT)		p value		Comparison (ZT)		p value		Comparison (ZT)		p value		Comparison (ZT)		p value		Comparison (ZT)		p value		Comparison (ZT)		p value		Comparison (ZT)		p value		Comparison (ZT)		p value		Comparison (ZT)		p value		Comparison (ZT)		p value		Comparison (ZT)		p value		Comparison (ZT)
	1-3	4-6	ns		1-3	4-6	ns		1-3	4-6	ns		1-3	4-6	ns		1-3	4-6	ns		1-3	4-6	ns		1-3	4-6	ns		1-3	4-6	ns		1-3	4-6	ns		1-3	4-6	ns		1-3	4-6	ns		1-3	4-6	ns		1-3
		7-9	ns			7-9	ns			7-9	ns			7-9	ns			7-9	ns			7-9	ns			7-9	ns			7-9	ns			7-9	ns			7-9	ns			7-9	ns			7-9	ns
		10-12	ns			10-12	ns			10-12	ns			10-12	ns			10-12	ns			10-12	ns			10-12	*			10-12	ns			10-12	ns			10-12	ns			10-12	ns			10-12	ns
		13-15	**			13-15	***			13-15	ns			13-15	ns			13-15	ns			13-15	***			13-15	ns			13-15	ns			13-15	**			13-15	**			13-15	**			13-15	ns
		16-18	ns			16-18	**			16-18	ns			16-18	ns			16-18	ns			16-18	***			16-18	ns			16-18	ns			16-18	**			16-18	*			16-18	ns			16-18	ns
		19-21	***			19-21	**			19-21	ns			19-21	ns			19-21	ns			19-21	***			19-21	**			19-21	ns			19-21	ns			19-21	*			19-21	**			19-21	**
		22-24	*			22-24	ns			22-24	ns			22-24	ns			22-24	ns			22-24	***			22-24	ns			22-24	ns			22-24	ns			22-24	*			22-24	ns			22-24	*
	4-6	7-9	ns		4-6	7-9	ns		4-6	7-9	ns		4-6	7-9	ns		4-6	7-9	ns		4-6	7-9	ns		4-6	7-9	ns		4-6	7-9	ns		4-6	7-9	ns		4-6	7-9	ns		4-6	7-9	ns		4-6	7-9	ns		4-6
		10-12	ns			10-12	ns			10-12	ns			10-12	ns			10-12	ns			10-12	ns			10-12	ns			10-12	ns			10-12	ns			10-12	ns			10-12	ns			10-12	ns
		13-15	**			13-15	***			13-15	***			13-15	ns			13-15	ns			13-15	***			13-15	ns			13-15	*			13-15	**			13-15	**			13-15	**			13-15	ns
		16-18	ns			16-18	***			16-18	*			16-18	ns			16-18	ns			16-18	***			16-18	ns			16-18	ns			16-18	*			16-18	ns			16-18	ns			16-18	ns
		19-21	***			19-21	***			19-21	**			19-21	ns			19-21	ns			19-21	***			19-21	ns			19-21	ns			19-21	ns			19-21	ns			19-21	*			19-21	**
		22-24	*			22-24	ns			22-24	***			22-24	ns			22-24	ns			22-24	***			22-24	ns			22-24	**			22-24	ns			22-24	ns			22-24	ns			22-24	ns
	7-9	10-12	ns		7-9	10-12	ns		7-9	10-12	ns		7-9	10-12	ns		7-9	10-12	ns		7-9	10-12	ns		7-9	10-12	ns		7-9	10-12	ns		7-9	10-12	ns		7-9	10-12	ns		7-9	10-12	ns		7-9	10-12	ns		7-9
		13-15	**			13-15	**			13-15	*			13-15	ns			13-15	ns			13-15	***			13-15	ns			13-15	***			13-15	***			13-15	***			13-15	***			13-15	ns
		16-18	ns			16-18	*			16-18	ns			16-18	ns			16-18	ns			16-18	***			16-18	ns			16-18	ns			16-18	**			16-18	*			16-18	ns			16-18	ns
		19-21	***			19-21	*			19-21	ns			19-21	ns			19-21	ns			19-21	***			19-21	ns			19-21	ns			19-21	**			19-21	*			19-21	***			19-21	***
		22-24	*			22-24	ns			22-24	**			22-24	ns			22-24	ns			22-24	***			22-24	ns			22-24	***			22-24	*			22-24	*			22-24	*			22-24	**
	10-12	13-15	**		10-12	13-15	**		10-12	13-15	***		10-12	13-15	ns		10-12	13-15	ns		10-12	13-15	***		10-12	13-15	ns		10-12	13-15	***		10-12	13-15	***		10-12	13-15	***		10-12	13-15	***		10-12	13-15	*		10-12
		16-18	ns			16-18	**			16-18	*			16-18	ns			16-18	ns			16-18	***			16-18	ns			16-18	ns			16-18	***			16-18	**			16-18	*			16-18	*
		19-21	***			19-21	**			19-21	**			19-21	ns			19-21	ns			19-21	***			19-21	ns			19-21	ns			19-21	***			19-21	**			19-21	***			19-21	***
		22-24	*			22-24	ns			22-24	***			22-24	ns			22-24	ns			22-24	***			22-24	ns			22-24	***			22-24	**			22-24	*			22-24	**			22-24	**
	13-15	16-18	ns		13-15	16-18	ns		13-15	16-18	ns		13-15	16-18	ns		13-15	16-18	ns		13-15	16-18	ns		13-15	16-18	ns		13-15	16-18	*		13-15	16-18	ns		13-15	16-18	ns		13-15	16-18	ns		13-15	16-18	ns		13-15
		19-21	ns			19-21	ns			19-21	ns			19-21	ns			19-21	ns			19-21	ns			19-21	ns			19-21	ns			19-21	ns			19-21	ns			19-21	ns			19-21	ns
		22-24	ns			22-24	ns			22-24	ns			22-24	ns			22-24	ns			22-24	ns			22-24	ns			22-24	ns			22-24	ns			22-24	ns			22-24	ns			22-24	ns
	16-18	19-21	*		16-18	19-21	ns		16-18	19-21	ns		16-18	19-21	ns		16-18	19-21	ns		16-18	19-21	ns		16-18	19-21	ns		16-18	19-21	ns		16-18	19-21	ns		16-18	19-21	ns		16-18	19-21	ns		16-18	19-21	ns		16-18
		22-24	ns			22-24	ns			22-24	ns			22-24	ns			22-24	ns			22-24	ns			22-24	ns			22-24	*			22-24	ns			22-24	ns			22-24	ns			22-24	ns
	19-21	22-24	ns		19-21	22-24	ns		19-21	22-24	ns		19-21	22-24	ns		19-21	22-24	ns		19-21	22-24	ns		19-21	22-24	ns		19-21	22-24	ns		19-21	22-24	ns		19-21	22-24	ns		19-21	22-24	ns		19-21	22-24	ns		19-21
	One-way ANOVA				One-way ANOVA				One-way ANOVA				One-way ANOVA				One-way ANOVA				One-way ANOVA				One-way ANOVA				One-way ANOVA				One-way ANOVA				One-way ANOVA				One-way ANOVA				One-way ANOVA				One-way ANOVA
	p<0.001				p<0.001				p<0.001				p=0.518				p=0.553				p<0.001				p=0.003				p<0.001				p<0.001				p<0.001				p<0.001				p<0.001				p<0.001
	F(7, 29)=10.5				F(7, 35)=11.045				F(7, 52)=9.822				F(7, 46)=0.895				F(7, 50)=0.849				F(7, 57)=25.399				F(7, 33)=4.503				F(7, 56)=7.193				F(7, 62)=9.305				F(7, 46)=8.115				F(7, 46)=8.555				F(7, 53)=8.255				F(7, 61)=9.656
	UAS-tim RNAi/+				Clk4.1M-Gal4/+				R18H11-Gal4/+				spl-gDN1-Gal4/+				Clk9M-G4;PDF-G80/+				timCRISPR/+				UAS-Kir/+				dnATPase/+				UAS-Shaw RNAi/+				spl-DN1a-G4(1)(VT04317-p65.AD;R93B11-G4.DBD)/+				spl-DN1a-G4(2)(R23E05-p65.AD;R92H07-G4.DBD)/+
	Comparison (ZT)		p value		Comparison (ZT)		p value		Comparison (ZT)		p value		Comparison (ZT)		p value		Comparison (ZT)		p value		Comparison (ZT)		p value		Comparison (ZT)		p value		Comparison (ZT)		p value		Comparison (ZT)		p value		Comparison (ZT)		p value		Comparison (ZT)		p value
	1-3	4-6	*		1-3	4-6	ns		1-3	4-6	ns		1-3	4-6	ns		1-3	4-6	ns		1-3	4-6	ns		1-3	4-6	ns		1-3	4-6	ns		1-3	4-6	ns		1-3	4-6	ns		1-3	4-6	ns
		7-9	**			7-9	ns			7-9	ns			7-9	ns			7-9	ns			7-9	ns			7-9	ns			7-9	ns			7-9	ns			7-9	*			7-9	ns
		10-12	ns			10-12	ns			10-12	*			10-12	ns			10-12	**			10-12	ns			10-12	*			10-12	ns			10-12	*			10-12	ns			10-12	ns
		13-15	ns			13-15	ns			13-15	ns			13-15	***			13-15	ns			13-15	*			13-15	**			13-15	*			13-15	ns			13-15	ns			13-15	***
		16-18	ns			16-18	ns			16-18	ns			16-18	**			16-18	ns			16-18	***			16-18	ns			16-18	ns			16-18	ns			16-18	***			16-18	***
		19-21	ns			19-21	ns			19-21	ns			19-21	**			19-21	ns			19-21	**			19-21	*			19-21	ns			19-21	ns			19-21	***			19-21	***
		22-24	ns			22-24	ns			22-24	ns			22-24	**			22-24	ns			22-24	***			22-24	*			22-24	ns			22-24	ns			22-24	ns			22-24	***
	4-6	7-9	ns		4-6	7-9	ns		4-6	7-9	ns		4-6	7-9	ns		4-6	7-9	ns		4-6	7-9	ns		4-6	7-9	ns		4-6	7-9	ns		4-6	7-9	ns		4-6	7-9	ns		4-6	7-9	ns
		10-12	ns			10-12	ns			10-12	ns			10-12	*			10-12	ns			10-12	ns			10-12	*			10-12	ns			10-12	ns			10-12	ns			10-12	ns
		13-15	ns			13-15	ns			13-15	ns			13-15	**			13-15	ns			13-15	*			13-15	**			13-15	***			13-15	*			13-15	**			13-15	***
		16-18	ns			16-18	**			16-18	*			16-18	ns			16-18	ns			16-18	***			16-18	ns			16-18	ns			16-18	ns			16-18	***			16-18	***
		19-21	**			19-21	*			19-21	ns			19-21	ns			19-21	ns			19-21	**			19-21	**			19-21	**			19-21	ns			19-21	***			19-21	***
		22-24	ns			22-24	ns			22-24	ns			22-24	ns			22-24	ns			22-24	***			22-24	*			22-24	**			22-24	ns			22-24	***			22-24	***
	7-9	10-12	ns		7-9	10-12	ns		7-9	10-12	ns		7-9	10-12	ns		7-9	10-12	*		7-9	10-12	ns		7-9	10-12	ns		7-9	10-12	ns		7-9	10-12	ns		7-9	10-12	ns		7-9	10-12	ns
		13-15	***			13-15	ns			13-15	ns			13-15	***			13-15	ns			13-15	***			13-15	***			13-15	***			13-15	*			13-15	***			13-15	***
		16-18	***			16-18	**			16-18	***			16-18	**			16-18	ns			16-18	***			16-18	**			16-18	*			16-18	ns			16-18	***			16-18	***
		19-21	***			19-21	*			19-21	*			19-21	**			19-21	ns			19-21	***			19-21	***			19-21	***			19-21	ns			19-21	***			19-21	***
		22-24	***			22-24	ns			22-24	*			22-24	**			22-24	ns			22-24	***			22-24	***			22-24	***			22-24	ns			22-24	***			22-24	***
	10-12	13-15	***		10-12	13-15	ns		10-12	13-15	*		10-12	13-15	***		10-12	13-15	***		10-12	13-15	***		10-12	13-15	***		10-12	13-15	***		10-12	13-15	***		10-12	13-15	**		10-12	13-15	***
		16-18	**			16-18	*			16-18	***			16-18	***			16-18	*			16-18	***			16-18	***			16-18	ns			16-18	ns			16-18	***			16-18	***
		19-21	***			19-21	*			19-21	***			19-21	***			19-21	***			19-21	***			19-21	***			19-21	*			19-21	*			19-21	***			19-21	***
		22-24	***			22-24	ns			22-24	***			22-24	***			22-24	*			22-24	***			22-24	***			22-24	*			22-24	**			22-24	***			22-24	***
	13-15	16-18	ns		13-15	16-18	ns		13-15	16-18	ns		13-15	16-18	ns		13-15	16-18	ns		13-15	16-18	ns		13-15	16-18	ns		13-15	16-18	ns		13-15	16-18	**		13-15	16-18	*		13-15	16-18	ns
		19-21	ns			19-21	ns			19-21	ns			19-21	ns			19-21	ns			19-21	ns			19-21	ns			19-21	ns			19-21	ns			19-21	ns			19-21	ns
		22-24	ns			22-24	ns			22-24	ns			22-24	ns			22-24	ns			22-24	ns			22-24	ns			22-24	ns			22-24	ns			22-24	ns			22-24	ns
	16-18	19-21	ns		16-18	19-21	ns		16-18	19-21	ns		16-18	19-21	ns		16-18	19-21	ns		16-18	19-21	ns		16-18	19-21	ns		16-18	19-21	ns		16-18	19-21	ns		16-18	19-21	ns		16-18	19-21	**
		22-24	ns			22-24	ns			22-24	ns			22-24	ns			22-24	ns			22-24	ns			22-24	ns			22-24	ns			22-24	ns			22-24	***			22-24	ns
	19-21	22-24	ns		19-21	22-24	ns		19-21	22-24	ns		19-21	22-24	ns		19-21	22-24	ns		19-21	22-24	ns		19-21	22-24	ns		19-21	22-24	ns		19-21	22-24	ns		19-21	22-24	ns		19-21	22-24	ns
	One-way ANOVA				One-way ANOVA				One-way ANOVA				One-way ANOVA				One-way ANOVA				One-way ANOVA				One-way ANOVA				One-way ANOVA				One-way ANOVA				One-way ANOVA				One-way ANOVA
	p<0.001				p<0.001				p<0.001				p<0.001				p<0.001				p<0.001				p<0.001				p<0.001				p<0.001				p<0.001				p<0.001
	F(7, 45)=11.917				F(7, 35)=5.808				F(7, 41)=8.025				F(7, 46)=13.486				F(7, 55)=6.105				F(7, 45)=27.461				F(7, 33)=16.331				F(7, 59)=10.196				F(7, 50)=5.753				F(7, 40)=24.307				F(7, 40)=40.368
[truncated: 2 more columns]
