# Supplementary material for: Dorsal clock networks drive temperature preference rhythms in Drosophila
Source: Cell Rep. Author manuscript; Available in PMC 2022 May 16. (PMC9109596; doi:10.1016/j.celrep.2022.110668)
Supplement: 3 [file NIHMS1798656-supplement-3.xlsx]

## Sheet: Sheet1
Table S2
	Clk4.1M-G4>CRISPRtim
		p value (One-way ANOVA)	p value (post-hoc Tukey Test)			Significant when compared to both controls (green star in Fig. 1)
			Clk4.1M-G4>CRISPRtim vs Clk4.1M-G4/+	Clk4.1M-G4>CRISPRtim vs CRISPRtim/+	Clk4.1M-G4/+ vs CRISPRtim/+
	ZT 1-3	0.25	ns	ns	ns
	ZT 4-6	0.309	ns	ns	ns
	ZT 7-9	0.115	ns	ns	ns
	ZT 10-12	0.234	ns	ns	ns
	ZT 13-15	0.025	0.023	ns	ns
	ZT 16-18	0.226	ns	ns	ns
	ZT 19-21	0.998	ns	ns	ns
	ZT 22-24	0.176	ns	ns	ns
	R18H11-G4>UAS-Kir
		p value (One-way ANOVA)	p value (post-hoc Tukey Test)			Significant when compared to both controls (green star in Fig. 1)
			R18H11-G4>UAS-Kir vs R18H11-G4/+	R18H11-G4>UAS-Kir vs UAS-Kir/+	R18H11-G4/+ vs UAS-Kir/+
	ZT 1-3	0.004	0.013	0.007	0.874	*
	ZT 4-6	0.036	ns	ns	ns
	ZT 7-9	<0.001	0.001	<0.001	ns	*
	ZT 10-12	<0.001	<0.001	<0.001	ns	*
	ZT 13-15	0.006	0.005	0.617	0.038
	ZT 16-18	0.593	ns	ns	ns
	ZT 19-21	0.3	ns	ns	ns
	ZT 22-24	0.031	0.035	ns	ns
	spl-gDN1-G4>UAS-Kir
		p value (One-way ANOVA)	p value (post-hoc Tukey Test)			Significant when compared to both controls (green star in Fig. 1)
			spl-gDN1-G4>UAS-Kir vs spl-gDN1-G4/+	spl-gDN1-G4>UAS-Kir vs UAS-Kir/+	spl-gDN1-G4/+ vs UAS-Kir/+
	ZT 1-3	<0.001	<0.001	0.001	ns	*
	ZT 4-6	<0.001	0.002	0.003	0.957	*
	ZT 7-9	<0.001	<0.001	<0.001	0.812	*
	ZT 10-12	<0.001	<0.001	<0.001	0.812	*
	ZT 13-15	0.978	ns	ns	ns
	ZT 16-18	0.009	0.038	0.011	0.741	*
	ZT 19-21	0.288	ns	ns	ns
	ZT 22-24	0.024	0.049	0.036	0.998	*
	Clk9M-G4;PDF-G80>CRISPRtim
		p value (One-way ANOVA)	p value (post-hoc Tukey Test)			Significant when compared to both controls (green star in Fig. 1)
			Clk9M-G4;PDF-G80>CRISPRtim vs Clk9M-G4;PDF-G80/+	Clk9M-G4;PDF-G80>CRISPRtim vs CRISPRtim/+	Clk9M-G4;PDF-G80/+ vs CRISPRtim/+
	ZT 1-3	0.066	ns	ns	ns
	ZT 4-6	0.764	ns	ns	ns
	ZT 7-9	0.003	0.02	0.651	0.003
	ZT 10-12	0.029	0.9	0.043	0.044
	ZT 13-15	<0.001	<0.001	0.149	0.022
	ZT 16-18	<0.001	<0.001	0.207	0.004
	ZT 19-21	0.006	0.005	0.069	0.395
	ZT 22-24	<0.001	<0.001	0.082	0.02
	Clk9M-G4;PDF-G80>UAS-Kir
		p value (One-way ANOVA)	p value (post-hoc Tukey Test)			Significant when compared to both controls (green star in Fig. 1)
			Clk9M-G4;PDF-G80>UAS-Kir vs Clk9M-G4;PDF-G80/+	Clk9M-G4;PDF-G80>UAS-Kir vs UAS-Kir/+	Clk9M-G4;PDF-G80/+ vs UAS-Kir/+
	ZT 1-3	<0.001	0.009	<0.001	ns	*
	ZT 4-6	<0.001	<0.001	<0.001	ns	*
	ZT 7-9	<0.001	0.025	<0.001	0.02	*
	ZT 10-12	<0.001	0.013	<0.001	ns	*
	ZT 13-15	0.035	0.038	ns	ns
	ZT 16-18	0.508	ns	ns	ns
	ZT 19-21	0.587	ns	ns	ns
	ZT 22-24	0.001	0.003	0.005	ns	*
	Clk9M-G4;PDF-G80>UAS-Kir
		p value (One-way ANOVA)	p value (post-hoc Tukey Test)			Significant when compared to both controls (green star in Fig. 3)
			Clk9M-G4;PDF-G80>dnATPase vs Clk9M-G4;PDF-G80/+	Clk9M-G4;PDF-G80>UAS-Kir vs dnATPase/+	Clk9M-G4;PDF-G80/+ vs dnATPase/+
	ZT 1-3	0.059	ns	ns	ns
	ZT 4-6	0.193	ns	ns	ns
	ZT 7-9	0.291	ns	ns	ns
	ZT 10-12	0.714	ns	ns	ns
	ZT 13-15	0.514	ns	ns	ns
	ZT 16-18	<0.001	<0.001	0.004	ns	*
	ZT 19-21	0.095	ns	ns	ns
	ZT 22-24	0.969	ns	ns	ns
	Clk9M-G4;PDF-G80>UAS-Shaw RNAi
		p value (One-way ANOVA)	p value (post-hoc Tukey Test)			Significant when compared to both controls (green star in Fig. 3)
			Clk9M-G4;PDF-G80>UAS-Shaw RNAi vs Clk9M-G4;PDF-G80/+	Clk9M-G4;PDF-G80>UAS-Shaw RNAi vs UAS-Shaw RNAi /+	Clk9M-G4;PDF-G80/+ vs UAS-Shaw RNAi /+
	ZT 1-3	<0.001	<0.001	0.039	ns	*
	ZT 4-6	0.661	ns	ns	ns
	ZT 7-9	0.376	ns	ns	ns
	ZT 10-12	0.015	0.013	ns	ns
	ZT 13-15	0.949	ns	ns	ns
	ZT 16-18	<0.001	<0.001	ns	<0.001
	ZT 19-21	0.755	ns	ns	ns
	ZT 22-24	0.505	ns	ns	ns
	spl-DN1a-Gal4(1)>CRISPRtim
		p value (One-way ANOVA)	p value (post-hoc Tukey Test)			Significant when compared to both controls (green star in Fig. 4)
			spl-DN1a-Gal4(1)>CRISPRtim vs spl-DN1a-Gal4(1)/+	spl-DN1a-Gal4(1)>CRISPRtim vs CRISPRtim/+	spl-DN1a-Gal4(1)/+ vs CRISPRtim/+
	ZT 1-3	0.533	ns	ns	ns
	ZT 4-6	0.003	0.002	0.158	0.587
	ZT 7-9	0.01	0.012	0.025	0.76	*
	ZT 10-12	0.003	0.006	0.023	0.871	*
	ZT 13-15	0.01	0.01	0.043	0.433	*
	ZT 16-18	0.013	0.01	0.149	0.241
	ZT 19-21	0.377	ns	ns	ns
	ZT 22-24	0.049	0.115	0.853	0.067
	spl-DN1a-Gal4(2)>CRISPRtim
		p value (One-way ANOVA)	p value (post-hoc Tukey Test)			Significant when compared to both controls (green star in Fig. 4)
			spl-DN1a-Gal4(2)>CRISPRtim vs spl-DN1a-Gal4(1)/+	spl-DN1a-Gal4(2)>CRISPRtim vs CRISPRtim/+	spl-DN1a-Gal4(2)/+ vs CRISPRtim/+
	ZT 1-3	0.026	0.024	0.118	0.859
	ZT 4-6	0.006	0.005	0.135	0.367
	ZT 7-9	0.002	0.005	0.01	0.975	*
	ZT 10-12	<0.001	0.003	0.004	0.809	*
	ZT 13-15	0.004	0.006	0.008	-0.87	*
	ZT 16-18	0.048	0.043	0.463	0.266
	ZT 19-21	0.036	0.037	0.131	0.743
	ZT 22-24	0.5	ns	ns	ns
	spl-DN1a-Gal4(1)>UAS-Kir
		p value (One-way ANOVA)	p value (post-hoc Tukey Test)			Significant when compared to both controls (green star in Fig. 4)
			spl-DN1a-Gal4(1)>UAS-Kir vs spl-DN1a-Gal4(1)/+	spl-DN1a-Gal4(1)>UAS-Kir vs UAS-Kir/+	spl-DN1a-Gal4(1)/+ vs UAS-Kir/+
	ZT 1-3	0.799	ns	ns	ns
	ZT 4-6	0.059	ns	ns	ns
	ZT 7-9	0.117	ns	ns	ns
	ZT 10-12	0.049	ns	ns	ns
	ZT 13-15	0.061	ns	ns	ns
	ZT 16-18	<0.001	0.014	0.004	<0.001	*
	ZT 19-21	0.049	ns	0.043	ns
	ZT 22-24	0.034	ns	0.048	ns
	spl-DN1a-Gal4(2)>UAS-Kir
		p value (One-way ANOVA)	p value (post-hoc Tukey Test)			Significant when compared to both controls (green star in Fig. 4)
			spl-DN1a-Gal4(2)>UAS-Kir vs spl-DN1a-Gal4(2)/+	spl-DN1a-Gal4(2)>UAS-Kir vs UAS-Kir/+	spl-DN1a-Gal4(2)/+ vs UAS-Kir/+
	ZT 1-3	0.044	0.035	ns	ns
	ZT 4-6	0.311	ns	ns	ns
	ZT 7-9	0.001	0.002	0.03	ns	*
	ZT 10-12	0.122	ns	ns	ns
	ZT 13-15	0.459	ns	ns	ns
	ZT 16-18	<0.001	ns	<0.001	<0.001
	ZT 19-21	0.002	0.006	0.003	ns	*
	ZT 22-24	0.003	ns	0.003	ns
	tim-G4>CRISPRtim
		p value (One-way ANOVA)	p value (post-hoc Tukey Test)			Significant when compared to both controls (green star in Fig. S1)
			tim-G4>CRISPRtim vs tim-G4/+	tim-G4>CRISPRtim vs CRISPRtim/+	tim-G4/+ vs CRISPRtim/+
	ZT 1-3	0.141	ns	ns	ns
	ZT 4-6	0.17	ns	ns	ns
	ZT 7-9	0.668	ns	ns	ns
	ZT 10-12	0.137	ns	ns	ns
	ZT 13-15	0.29	ns	ns	ns
	ZT 16-18	<0.001	ns	<0.001	<0.001
	ZT 19-21	0.143	ns	ns	ns
	ZT 22-24	0.035	ns	ns	0.029
	Clk9M-G4;PDF-G80>tim RNAi
		p value (One-way ANOVA)	p value (post-hoc Tukey Test)			Significant when compared to both controls (green star in Fig. S1)
			Clk9M-G4;PDF-G80>tim RNAi vs Clk9M-G4;PDF-G80/+	Clk9M-G4;PDF-G80>tim RNAi vs tim RNAi /+	Clk9M-G4;PDF-G80/+ vs tim RNAi /+
	ZT 1-3	<0.001	<0.001	ns	<0.001
	ZT 4-6	<0.001	<0.001	ns	<0.001
	ZT 7-9	<0.001	0.006	0.004	<0.001	*
	ZT 10-12	0.02	ns	ns	0.018
	ZT 13-15	0.081	ns	ns	ns
	ZT 16-18	0.099	ns	ns	ns
	ZT 19-21	0.972	ns	ns	ns
	ZT 22-24	0.322	ns	ns	ns
