# Supplementary material for: Dorsal clock networks drive temperature preference rhythms in Drosophila
Source: Cell Rep. Author manuscript; Available in PMC 2022 May 16. (PMC9109596; doi:10.1016/j.celrep.2022.110668)
Supplement: 4 [file NIHMS1798656-supplement-4.xlsx]

## Sheet: Sheet1
Table S3
	GFP fluorescence in GRASP between DN1ps and DN2s
	Comparison (ZT)		p value
	1-4	5-8	ns
		9-12	*
		13-16	*
		17-20	ns
		21-24	ns
	5-8	9-12	ns
		13-16	ns
		17-20	ns
		21-24	ns
	9-12	13-16	ns
		17-20	ns
		21-24	ns
	13-16	17-20	ns
		21-24	ns
	17-20	21-24	ns
	One-way ANOVA
	p=0.0215
	F(7, 38)=3.025
