# Supplementary material for: Dorsal clock networks drive temperature preference rhythms in Drosophila
Source: Cell Rep. Author manuscript; Available in PMC 2022 May 16. (PMC9109596; doi:10.1016/j.celrep.2022.110668)
Supplement: 5 [file NIHMS1798656-supplement-5.xlsx]

## Sheet: Sheet1
Table S4
	Target cells	Manipulations	Effects on TPR
			Daytime rhythmicity	Daytime Tp setppoint	Day-to-night Tp drop
	All clock neurons	Clock disruption	Abnormal	Normal	Normal
	DN2s	Clock disruption	Abnormal	Normal	Normal
		Neuronal silencing	Normal	Low	Abnormal
		Neuronal excitation	Abnormal	Normal	Normal
	DN1ps	Clock disruption	Normal	Normal	Normal
		Neuronal silencing	Abnormal	Low	Abnormal
	DN1as	Clock disruption	Abnormal	Low at ZT7-15	Normal
		Neuronal silencing	Abnormal	Normal	Normal
